# Supplementary material for: Two-year safety outcomes of iPS cell-derived mesenchymal stromal cells in acute steroid-resistant graft-versus-host disease
Source: Nat Med. 2024 May 22;30(6):1556–8. doi: 10.1038/s41591-024-02990-z (PMC11186752; doi:10.1038/s41591-024-02990-z)
Supplement: Supplementary file 2 — Raw survival data for each patient used to create the Kaplan–Meier survival curve. The Kaplan–Meier survival curve was generated using Prism (GraphPad Software), not Excel, but the data are provided in Excel format. [file 41591_2024_2990_MOESM2_ESM.xlsx]

## Sheet: Sheet1
NMED-BC130008A - Kaplan-Meier Survival Curve raw data
Subject	Months Elapsed	Survival
CYP-011-001	24	0
CYP-011-002	24	0
CYP-011-003	9.99452	1
CYP-011-004	24	0
CYP-011-005	24	0
CYP-012-001	24	0
CYP-012-002	0.821918	1
CYP-013-001	24	0
CYP-013-002	3.94521	1
CYP-013-003	24	0
CYP-015-001	12.789	1
CYP-015-002	3.39	1
CYP-016-001	24	0
CYP-016-002	24	0
CYP-016-004	0.723288	1
